# Supplementary material for: Impaired emotion recognition in Cntnap2-deficient mice is associated with hyper-synchronous prefrontal cortex neuronal activity
Source: Mol Psychiatry. 2024 Sep 17;30(4):1440–52. doi: 10.1038/s41380-024-02754-8 (PMC11919685; doi:10.1038/s41380-024-02754-8)
Supplement: Supplementary file 8 — Supplementary Table 1: Consolidated data of each figure used for statistical tests [file 41380_2024_2754_MOESM8_ESM.xlsx]

## Sheet: F1-Behavior non-tethered
ESPs								ESPi								Social preference
	Investigation time (s)								Investigation time (s)								Investigation time (s)
	WT		KO	Pure WT					WT		KO	Pure WT					WT		KO	Pure WT
	Stressed	Neutral	Stressed	Neutral					Isolated	Grouped	Isolated	Grouped					Social	Object	Social	Object
1	79.2667	59.2	113.667	59.5333				1	125.667	102.133	84.0667	122.8				1	231.533	16.8667	187.9	36.4333
2	133.467	57.4333	107.233	72.9333				2	82.9667	135.9	57.6333	132.6				2	96.2667	72.3667	210.267	25.1333
3	137.633	48.1333	87.5333	100.833				3	76.2	99.5667	63.3	77.4				3	84.2	55.3	123.333	39.1667
4	72.8667	105.967	102.567	80.8333				4	64.9	86.7333	114.7	77.3333				4	54.1333	32.9667	94.4333	73.5333
5	106.867	97.2333	78.0667	124.733				5	90.2667	70.7333	75.1667	116.2				5	43.8	88.3667	108.033	37.6
6	115.933	75.9333	88.5667	125.8				6	131.267	77.8667	47.1	92.7333				6	140.1	70.7	3.1667	121.667
7	107.4	83.5333	67.5667	89.4				7	116.767	102.667	74.2333	92.7333				7	141.233	37.9	97.3	46.3667
8	125.9	82.4333	118.267	89.2667				8	96.2667	100.867	17.8667	95.8333				8	31.9	119.767	170.933	70.9667
9	119.333	72	64.5	93.1667				9	81.7333	33.9333	108.2	94.9667				9	103.6	82.0333	84.9	90.0333
10	109.633	115.8	111.167	74.2				10	100.6	117.833	93.9667	73.6				10	119.133	41.8667	34.8	143.633
11	59.8	100.133	103.133	60.6667				11	79.0333	91.7333	60.2	62.1				11	219.933	32.8	120.633	47.1333
12	81.4	103.833	86.7333	94.6333				12	110.5	80.0333	63.3333	112.333				12	194.8	54.6333	150.767	42.1667
13	52.7333	73.3667	78.9	109.233				13	102.767	121.5	148.633	58.4				13	111.733	94.5	147.167	97.8667
14	61.1	90.8667	106.9	98.5				14	95.3333	166.467	85.2667	145.667				14	110.5	95.0667	135.7	96.0333
15	74.2	91.9	106.733	64.8667				15	49.5333	166.967	65.4	133.867				15	139.033	37.4667	79.1	137.9
16	94.3333	85.9667	109.8	63.8667				16	117.333	81.8667	97.2	119.7				16	145.6	41.6	152	46.9333
17	106.6	93.7	58.7333	122.433				17	71.3	149.067	99.9333	119.5				17	137.6	48.9333	147.9	75.8
18	94.7	80.3333	111.033	62.4				18	77.5667	126.9	93.1667	62.8333				18	175.3	48.7	143.633	62.2667
19	129.567	112.967	58.8667	58.9333				19	99.2	114.567	69.8333	57.8				19	129.267	91.5667	133.633	62.9667
20	115.233	81.6333	145.5	62.1				20	116.933	80.1667	145.7	53.4				20	78.5667	40.4	122.333	56.7333
21	104.3	72.2333	149.867	44.8667				21	65.4	163	108.533	72.5667				21	62.8667	72.0667
22			145.867	40.7333				22	152.8	64.7667	64.6667	58.8333				22	125.2	48.6
								23	137.367	52.5667						23	206.3	28.0667
																24	174.867	26.9
																25	171.2	38.4333
Social preference				ESPs			ESPi			ESPs					ESPi
	RDIs			Investigation time			Investigation time				RDIs					RDIs
	KO	WT		Pure WT			Pure WT				KO	WT	Pure WT			KO	WT	Pure WT
1	0.67519	0.8642		Stressed	Neutral		Isolated	Grouped		1	0.31255	0.14492	0.37478		1	-0.18724	0.10331	0.033308
2	0.78646	0.14173		156.267	71.0667		112.2	104.967		2	0.19038	0.39829	0.16615		2	-0.39408	-0.24185	0.21152
3	0.51795	0.20717		125.167	89.5		132.5	86.2333		3	-0.070607	0.48179	0.10213		3	-0.10021	-0.13294	0.24371
4	0.12443	0.24302		123.2	100.367		134.3	81.6667		4	0.1185	-0.18509	0.23188		4	0.19458	-0.14399	0.36361
5	0.48363	-0.3372		133.167	83.0333		91.0667	42.5		5	-0.23011	0.047199	-0.046244		5	-0.21442	0.12133	0.028061
6	-0.94927	0.32922	Outlier- removed fro data-set to maintain normal distribution	86.9667	95.4		82.4333	77.9333		6	-0.17369	0.20848	-0.037776		6	-0.32634	0.25534	-0.14753
7	0.35452	0.57685		106.133	114.467		77.2333	103.967		7	-0.1391	0.125	-0.085466		7	-0.1108	0.064256	0.080792
8	0.41326	-0.57934		87.5667	103.933		104.567	88.9333		8	0.13974	0.20864	0.092758		8	-0.68572	-0.023334	0.17641
9	-0.029345	0.11618		116.433	96.6667		112.033	78.4333		9	-0.18182	0.24739	0.006181		9	0.065135	0.41326	0.34481
10	-0.60994	0.47992		75.9667	75.0333		123.7	60.2667		10	0.19942	-0.027355	0.52983		10	0.12154	-0.078895	0.049233
11	0.43811	0.74044		166.7	51.2333		108.333	98.1667		11	0.25926	-0.25219	-0.012015		11	-0.015536	-0.07437	-0.10728
12	0.56289	0.56194		94.5667	96.8667		80.3	99.6		12	-0.043558	-0.12111	0.28789		12	-0.27894	0.1599	-0.19291
13	0.2012	0.083562		138.233	76.4333		74.4	109.967		13	-0.16123	-0.16363	0.23852		13	0.43584	-0.083532	-0.20019
14	0.17117	0.075077		130.767	80.4		83.7	125.6		14	0.040896	-0.19588	-0.23845		14	-0.26155	-0.27171	0.22657
15	-0.27097	0.57545		85.9667	139.8		115.4	72.7667		15	0.24398	-0.10656	0.017937		15	-0.34359	-0.54242	0.39076
16	0.52815	0.55556		113.5	109.5		147.467	64.6		16	0.26449	0.046404	-0.023761		16	-0.10373	0.17805	-0.075061
17	0.32231	0.47534		119.833	125.667		107	124.367		17	-0.35161	0.064403	-0.086835		17	-0.089169	-0.3529	0.56643
18	0.39518	0.56518		97.8	116.4		155.833	43.1333		18	0.28042	0.08208	0.69904		18	0.19444	-0.24128	0.21455
19	0.35944	0.17072		174.067	30.8333		131.9	85.3		19	-0.00056593	0.068444	0.19383		19	0.09428	-0.071885	0.23294
20	0.36634	0.32082		114.867	77.5667		94.8333	59		20	0.40173	0.17067			20	0.46359	0.18654	0.44354
21		-0.068182					151.067	58.2333		21	0.5392	0.18165			21	0.1986	-0.42732	0.13668
22		0.44074					84.9667	64.5333		22	0.56342				22	0.047233	0.40463
23		0.76049													23		0.44647
24		0.73336
25		0.63333

## Sheet: F2- Behavior Ephy
Social preference										SxP										ESPi
	Investigation time (s)										Investigation time (s)										Investigation time (s)
	C57		KO	Pure WT			RDIs				C57		KO	Pure WT			RDIs				C57		KO	Pure WT			RDIs
	Social	Object	Social	Object			C57	KO			Female	Male	Female	Male			C57	KO			Isolated	Grouped	Isolated	Grouped			C57	KO
1	130.367	23.5	99.9	84.2		1	0.69454	0.08528		1	101.367	28.1667	98.8	103.4		1	0.56511	0.48646		1	77.7333	40.1333	138.7	61.9333		1	0.319	0.38262
2	59.3333	43.0667	89.2	151.3		2	0.15885	-0.25821		2	94.1667	45.7333	41.1	220.4		2	0.3462	-0.02275		2	30.4	94.9	77.0667	84.3		2	-0.51476	-0.044825
3	29.5333	49.1333	60.7667	116		3	-0.24915	-0.31246		3	70.2667	50.4667	69.8	163.8		3	0.164	-0.68566		3	75.8333	68.8667	134.033	93.5333		3	0.048146	0.17797
4	23.1	28.9333	72.8	104.967		4	-0.11211	-0.18095		4	61.8667	38.5	153.7	53.1		4	0.23281	-0.4024		4	30	67.9	154.467	60.0333		4	-0.38713	0.44025
5	224.067	21.0667	97.3333	81.2333		5	0.82812	0.090162		5	59.3	69.8667	88.7	84.7333		5	-0.081806			5	63.4667	61.1	2.2667	152.233		5	0.018999	-0.97066
6	143.767	48.4	139.967	42.5		6	0.49627	0.53416		6	84	19.5333	65.6333	42.4333		6	0.62267	0.022871		6	52.2	43.9333	74.5	75.7667		6	0.085992	-0.0084295
7	62.0333	32.9333	150.533	38.9		7	0.30642	0.5893		7	40.5	28.5667	58.6667	32.0667		7	0.17278	0.21468		7	65.8333	34.2	87	41.7667		7	0.31623	0.35128
8	0	13.5333	79.3667	24.9		8		0.52238		8	62.9333	171.733	32.1667	90.1		8	-0.46364	0.29317		8	102.5	66	53.5333	44.7333		8	0.21662	0.089552
9	83.8667	13.9	80.5667	19.5333		9	0.71565	0.60972		9	65.3667	86.8333	67.4	78.9333		9	-0.14104	-0.47383		9	62.8	74.8333	29.5	64.6333		9	-0.08743	-0.37323
10	46.0333	38.2667	51.8	18.3333		10	0.092131	0.47719		10	93.8	45.6	98.4333	40.0667		10	0.34577	-0.078815		10	63.6	28.8667	68.8667	62.2667		10	0.37563	0.05033
11	120	14.9	71.0667	18.9333		11	0.7791	0.57926		11	51.1667	23.5	38.4333	72		11	0.37054	0.42142		11	47.6	71.3333	62.7333	30.5667		11	-0.19955	0.34477
12	55.1	45.7333	124.7	6.7		12	0.092893	0.89802		12	121.333	45.9667	63.8333	102.267		12	0.45049	-0.30395		12	48.2667	25.5667	82.7	74.7		12	0.30745	0.050826
13	42.3333	84.8667	107.133	8.1667		13	-0.33438	0.85834		13	76.7333	51.3667	82.2667	157.6		13	0.19802	-0.23139		13	74.6667	61	65.4333	61		13	0.10074	0.035065
14	38.7667	13.5	65.6667	60.8333		14	0.48342	0.038208		14	67.6333	49.9667	127	117.5		14	0.15023	-0.31406		14	49.5667	21.4	62	71.5		14	0.3969	-0.071161
15	0.33333	16.9	89.2667	74.2333		15	-0.96132	0.091947		15	105.667	37	106.8	50.6		15	0.48131	0.038855		15	40.2	30.8667	41.7333	105.067		15	0.13133	-0.43143
16	95.7	24	145.433	68.2333		16	0.599	0.36131		16	83.9667	39.5667	134.733	69.7667		16	0.35942	0.35705		16	56.3333	31.4667	69.6	153.5		16	0.28322	-0.37606
17	92.3667	2.6	159.7	72.2667		17	0.94524	0.37692		17	57.5667	35.4333	137.233	50.2667		17	0.23799	0.31769		17	43.4	48.9667	109.067	112.467		17	-0.060267	-0.015348
18	79.4333	20.1333	74.9	2.7333		18	0.59558	0.92958		18	113.533	25.6	71.5	44.3		18	0.63201	0.46382		18	146.2	9.4333	77.6333	47.6667		18	0.87877	0.23916
19	0	0.63333	135.933	24.3333		19		0.69634		19	71.8667	94.6333	83.7	46.0333		19	-0.13674	0.23489		19	98.0333	74.9667	65.7333	68.2		19	0.13333	-0.018417
20	96.9333	23.0667	104.533	41.5667		20	0.61556	0.43098		20	183.8	32.5667	23.1	80.4667		20	0.69897	0.29034		20	110.167	72.5333	66.5333	52.9667		20	0.20598	0.11353
21	130.633	15.4	65.5667	15.0333		21	0.78909	0.62696		21			114.533	31.5		21		-0.55391		21	142.267	31.7667	45.8333	17.7667		21	0.63494	0.4413
22	67.6333	103.867	28.1333	44		22	-0.21127	-0.21996		22			73.6	87.3333		22		0.56859		22			59.5333	57.4		22		0.018244
23			106.4	35.2333		23		0.50247		23			124.6	61.7		23		-0.085336		23			85.7333	34.6667		23		0.42414
24			61.5333	47.7333		24		0.1263		24			82.8	92.4		24		0.33763		24			54.2	75.4667		24		-0.16401
25			106.2	61.6		25		0.26579		25			94	65.7667		25		-0.054795		25			19.3667	134		25		-0.74745
26			68.3667	7.5333		26		0.80149		26			109.133	33.3		26		0.17672		26			78.2	71.9667		26		0.041509
27			127.6	41.6333		27		0.50798		27			102.6	70.4667						27			78.6	65.0667		27		0.0942
28			112.767	12.5667		28		0.79947												28			75.3667	77.8667		28		-0.016315
29			93.2333	25.1333		29		0.57533												29			91.0667	80.6333		29		0.060765
30			163.567	8.3667		30		0.90268												30			84.1333	35.2333		30		0.40966
31			88.9	32.9333		31		0.45937												31			112.633	47.2		31		0.40938
32			56.9	48.7667		32		0.076972												32			147.6	88.2		32		0.25191
33			142.267	25.3333		33		0.69769
34			88.5667	46.9333		34		0.30726
35			102.967	20.6		35		0.66658
36			92.0667	40.3333		36		0.39074
37			78.2	22.2		37		0.55777
38			146.2	32.8667		38		0.63291
Free Interaction Behavior Analysis (DLC+SIMBA)
Sniff stimulus body						Sniff stimulus Anogenital						Sit idle						Moving
	Duration of Bouts (s)		Number of Bouts	Pure WT			Duration of Bouts (s)		Number of Bouts				Duration of Bouts (s)		Number of Bouts	Pure WT			Duration of Bouts (s)		Number of Bouts	Pure WT
	C57	KO	C57	KO			C57	KO	C57	KO			C57	KO	C57	KO			C57	KO	C57	KO
1	1.06694	4.12049	3	6		1	5.15826	3.38796	5	5		1	2.95694	5.18876	4	9		1	20.3889	9.98074	8	10
2	2.83501	0.335743	4	3		2	3.56662	2.19759	15	2		2	4.48115	4.79196	8	8		2	18.1074	23.7462	21	35
3	4.11534	1.80081	7	4		3	6.09678	3.84579	3	12		3	0.7621	2.56386	4	8		3	2.04242	41.1744	8	53
4	2.62162	3.26588	4	6		4	1.28033	18.8322	4	54		4	0.274355	5.00565	2	10		4	18.6562	27.8973	31	32
5	1.92049	3.14379	1	5		5	1.21936	3.20484	11	8		5	5.06033	5.92131	5	13		5	47.2807	14.9864	43	26
6	0.853549	4.08998	4	10		6	9.90727	3.47953	1	13		6	3.29226	2.31969	4	5		6	18.5037	2.28917	28	6
7	5.75354	1.85952	8	6		7	0.365807	8.57675	19	10		7	0.355556	1.12932	1	1		7	21.6131	0.213656	12	1
8	4.66404	5.24323	2	8		8	2.26281	3.05222	3	8		8	0.579194	8.45466	2	10		8	1.58397	37.7696	2	1
9	5.67001	2.35021	5	7		9	0.731614	27.7154	10	96		9	1.49371	29.6677	2	14		9	15.0286	24.2652	20	28
10	0.0915667	17.3977	1	5		10	4.62222	22.3117	28	53		10	0.366267	0.594003	2	1		10	20.7192	1.12932	19	16
11	27.8522	11.5836	11	16		11	12.6903	12.9415	1	37		11	7.09959	3.58927	3	16		11	47.2805	3.90686	40	5
12	2.89961	0.554051	6	1		12	1.24984	3.29226	4	5		12	4.91408	1.40318	7	5		12	8.01288	1.65001	4	8
13	3.04005	0.63477	5	2		13	7.20325	1.28032	15	4		13	6.08073	0.782192	7	6		13	6.73694	44.0828	13	1
14	6.84011	0.847366	8	3		14	12.5608	9.55349	14	11		14	0.840013	2.64299	6	4		14	43.3111	0.45628	15	42
15		0.554053		3		15	11.9952	1.98001	1	8		15	1.12002	1.17328	4	4		15	16.3417	15.0674	12	2
16		2.37915		3		16	0.60001	10.931	20	13		16		1.62956		3		16	8.85145	0.260732	20	22
17		5.74283		2		17	8.12013	12.2217		33		17		3.2956		7		17	1.52002	10.3965	1	2
18		12.6603		14		18		16.6216		38		18		0.261038		1		18	5.92071	59.5444	12	20
19		7.30903		24		19		0.734997		3		19		4.92709		4		19	1.20002	67.021	4	80
20		1.72938		13		20		23.4007		50								20	52.2408	20.174	42	45
21				3		21		0.912549		4								21		80.4675	3	22
						22		4.04133		10								22		2.05567		47
						23		0.913626		2								23		9.36473		7
						24		1.20587		4								24		0.130518		17
						25		1.76201		5								25		13.5413		1
						26		9.29947		18								26		27.1806		22
						27		24.1459		61								27				40
						28		0.130518		1
						29		5.12287		6

## Sheet: F3-LFP + LFP Chnage
Baseline Theta Power (All Areas)
Social preference				SxP				ESPi				Free Interaction
	C57	KO			C57	KO			C57	KO			C57	KO
MeAD	20.1175	23.4248		MeAD	20.7825	23.6381		MeAD	20.2608	23.1896		MeAD	20.4727	22.7399
AcbSh	22.5199	27.0746		AcbSh	23.4323	25.2499		AcbSh	23.6841	25.1623		AcbSh	22.6917	26.4521
AcbC	20.6016	29.2589		AcbC	20.4948	26.8633		AcbC	20.3613	26.835		AcbC	20.4613	29.3241
LS	18.2357	22.8891		LS	19.358	23.4494		LS	19.2117	22.9173		LS	18.3359	21.8205
PVN	18.735	22.2496		PVN	19.8726	23.006		PVN	19.2626	22.5239		PVN	18.6512	21.5418
IL	20.7614	23.4572		IL	22.5766	24.4989		IL	21.9454	23.4335		IL	21.1731	23.3042
PrL	20.7992	24.5824		PrL	23.8708	24.0131		PrL	22.4717	24.0919		PrL	20.5558	24.0058
Baseline Gamma Power (All Areas)
Social preference				SxP				ESPi				Free Interaction
	C57	KO			C57	KO			C57	KO			C57	KO
MeAD	6.3955	9.19665		MeAD	7.16593	9.71042		MeAD	6.82659	9.58325		MeAD	6.55201	8.50633
AcbSh	9.11311	13.0427		AcbSh	10.1048	12.2563		AcbSh	10.2593	13.0312		AcbSh	9.01258	12.9896
AcbC	8.96298	14.6665		AcbC	9.54262	13.2044		AcbC	9.33548	13.3991		AcbC	8.98004	14.4615
LS	4.42463	7.05104		LS	5.69338	7.45937		LS	5.33955	7.32761		LS	4.80465	6.232
PVN	4.49697	6.4505		PVN	4.77163	6.76899		PVN	4.37526	6.89686		PVN	4.20264	5.79779
IL	8.1134	9.6408		IL	9.22843	9.87181		IL	8.56567	9.67805		IL	8.1478	9.2452
PrL	8.15475	9.16914		PrL	11.9047	8.38714		PrL	10.7288	8.95127		PrL	8.08611	8.48533
Average Change in Theta Power (All Areas)
Social preference				SxP				ESPi				Free Interaction
	C57	KO			C57	KO			C57	KO			C57	KO
MeAD	0.862613	1.43767		MeAD	0.843373	1.92209		MeAD	1.2262	1.61366		MeAD	1.2556	1.31513
AcbSh	1.37743	1.49956		AcbSh	2.03289	3.65348		AcbSh	1.89607	3.18297		AcbSh	2.19382	0.809945
AcbC	0.01095	1.57304		AcbC	0.575245	1.98421		AcbC	0.269673	1.64358		AcbC	0.569567	1.1873
LS	1.3718	1.77838		LS	1.39479	2.52832		LS	1.95289	1.93559		LS	2.02536	1.27426
PVN	0.923825	1.9499		PVN	1.28161	3.27365		PVN	1.31247	2.34985		PVN	1.9123	1.71747
IL	0.963642	1.50666		IL	0.47318	2.04019		IL	1.23144	1.66437		IL	0.433508	0.756542
PrL	0.484471	1.2161		PrL	0.699087	1.83655		PrL	1.46081	1.40474		PrL	1.2321	2.36836
Average Change in Gamma Power (All Areas)
Social preference				SxP				ESPi				Free Interaction
	C57	KO			C57	KO			C57	KO			C57	KO
MeAD	0.496056	0.617861		MeAD	0.562153	0.949125		MeAD	0.697813	0.724886		MeAD	1.03621	0.793178
AcbSh	1.27876	1.06822		AcbSh	0.256513	2.0132		AcbSh	1.41198	1.65484		AcbSh	1.98806	0.813165
AcbC	0.230175	1.09021		AcbC	0.216545	1.26486		AcbC	0.294282	0.822782		AcbC	0.704317	1.0328
LS	1.16925	0.782559		LS	1.04074	1.24861		LS	1.54865	0.9765		LS	1.55322	0.809264
PVN	0.478896	1.04326		PVN	0.948514	1.65169		PVN	0.782616	1.2231		PVN	1.09215	0.9946
IL	0.541875	0.707969		IL	0.47803	1.19498		IL	0.829791	0.821789		IL	0.801954	0.731265
PrL	0.394265	0.973781		PrL	0.290167	1.48864		PrL	0.570875	0.7859		PrL	0.799365	1.49999

## Sheet: F4-Coherence
Theta Power Coherence Baseline										Change in Theta Power Coherence
	C57				KO						C57				KO
	Social pref.	SxP	ESPi	Free Inter.	Social pref.	SxP	ESPi	Free Inter.			Social pref.	SxP	ESPi	Free Inter.	Social pref.	SxP	ESPi	Free Inter.
1	0.246155	0.193376	0.232815	0.252018	0.331242	0.330012	0.295557	0.333714		1	-0.323309	-0.446894	-0.983389	-0.396937	0.532034	0.0251022	0.772127	0.302676
2	0.188443	0.162604	0.20752	0.190695	0.217438	0.27501	0.261912	0.211003		2	-0.375815	-0.540449	-0.924815	-0.549573	-0.214463	-0.182009	0.187094	0.0500936
3	0.218566	0.270402	0.310353	0.21984	0.200053	0.11706	0.126214	0.192564		3	-0.216334	-0.659963	-0.513951	-0.457207	-0.263133	-0.281605	-0.340716	-0.462836
4	0.174574	0.206499	0.212193	0.2071	0.426795	0.379793	0.391415	0.432151		4	0.0686928	-1.0623	-0.685313	-0.583457	-0.00113908	0.243252	0.0702523	0.0815767
5	0.209673	0.395402	0.32154	0.278905	0.220689	0.227319	0.240496	0.144865		5	0.528014	-0.0545058	0.162713	0.248824	-0.0681237	0.0882679	-0.107333	0.064422
6	0.286838	0.248524	0.2408	0.300303	0.340158	0.347239	0.369353	0.316688		6	-0.629314	-0.511467	0.229636	-0.415244	0.419648	0.444701	0.0935366	0.332027
7	0.377443	0.403902	0.390422	0.366445	0.40858	0.403827	0.347207	0.416957		7	-0.473404	-0.400414	-0.402766	0.0299379	-0.145231	-0.207122	0.443073	-0.0145402
8	0.331699	0.307976	0.35662	0.373038	0.278077	0.381617	0.317436	0.203839		8	-0.294719	-0.639636	-0.389535	-0.258024	0.187635	0.0352087	0.430515	0.463154
9	0.194334	0.123761	0.141685	0.206061	0.343707	0.325082	0.347095	0.315624		9	-0.197851	-0.775578	-0.378122	-0.849087	0.186182	0.970493	0.961599	0.581729
10	0.374299	0.358356	0.35076	0.400905	0.291963	0.293244	0.309231	0.206467		10	0.118479	-0.46973	-0.577405	-0.426577	0.334791	0.327465	0.139601	0.260241
11	0.512701	0.476878	0.523122	0.55563	0.533903	0.56604	0.565971	0.410501		11	-0.409697	0.13947	0.147047	0.0677821	0.651781	0.830502	0.0915627	0.941487
12	0.262824	0.289993	0.277794	0.247316	0.203005	0.268155	0.216571	0.260294		12	0.0529764	0.815245	0.211045	0.172912	-0.141096	-0.477191	-0.0665217	-0.517543
13	0.319391	0.253067	0.253625	0.319286	0.0811664	0.104388	0.141949	0.103307		13	0.462769	-0.827695	-0.037923	0.0633565	-0.0746765	0.0461515	-0.102623	0.0565676
14					0.224130863*	0.209843075*	0.214825819*	0.24381396*		14					-0.379120523*	-0.010362816*	-0.356245153*	-0.32391823*
15	0.406177	0.362976	0.413441	0.368866	0.280824	0.399374	0.39645	0.291445		15	-0.256803	-0.070098	-0.444314	-0.205807	-0.276822	-0.0813887	-0.105559	0.234968
16	0.476698	0.371602	0.376339	0.489289	0.337386	0.226811	0.244315	0.306095		16	-0.0786986	-0.0963364	-1.00908	-0.359833	-0.125959	0.53879	0.404983	0.0346691
17	0.599932	0.566507	0.594418	0.623825	0.261137	0.240905	0.25466	0.261399		17	0.0793507	-0.654477	-0.573359	-0.298718	-0.171652	0.236509	-0.10659	-0.223319
18	0.328272	0.258195	0.345258	0.336375	0.320387	0.281969	0.331986	0.303633		18	-0.213877	-0.148359	0.0597829	-0.146331	0.824767	0.595782	0.528668	0.256921
19	0.560314	0.392708	0.403479	0.541176	0.27554	0.241795	0.239698	0.196104		19	-0.174193	-0.757969	-0.141717	-0.165038	0.102361	0.727877	0.373112	0.345844
20	0.156474	0.0677032	0.085177	0.152159	0.430005	0.418245	0.444867	0.395353		20	-0.180306	-0.625928	0.130799	-0.425076	0.905439	3.16304	1.93172	1.1716
21	0.435996	0.335179	0.379855	0.462954	0.433916	0.442853	0.474627	0.41034		21	-0.312132	-1.05416	0.138278	-0.402047	-0.154575	0.452847	-0.339247	-0.20345
Gamma Power Coherence Baseline										Change in Gamma Power Coherence
	C57				KO						C57				KO
	Social pref.	SxP	ESPi	Free Inter.	Social pref.	SxP	ESPi	Free Inter.			Social pref.	SxP	ESPi	Free Inter.	Social pref.	SxP	ESPi	Free Inter.
1	0.155151	0.119653	0.127333	0.13716	0.176274	0.174266	0.170801	0.181608		1	-0.367544	0.0720805	0.306312	0.384398	-0.0646532	-0.212166	0.243023	-0.377996
2	0.13153	0.146283	0.152113	0.138172	0.0956518	0.119212	0.11906	0.107711		2	-0.451104	-0.560739	-0.54221	-0.422869	0.204259	-0.38401	0.0152176	-0.0562848
3	0.129459	0.201163	0.199403	0.135136	0.138299	0.0853337	0.0868148	0.124666		3	0.100809	-0.473678	0.147708	0.0653794	-0.475975	-0.45731	-0.961894	-0.177738
4	0.099777	0.117194	0.106842	0.114111	0.266696	0.240592	0.254193	0.265699		4	-0.582141	-0.680445	-0.526412	-0.195725	0.000767114	0.0736896	0.282601	0.138688
5	0.136084	0.210875	0.155955	0.157437	0.178552	0.195295	0.194454	0.103122		5	0.44757	0.423912	0.352841	0.46844	-0.159931	-0.219383	-0.074533	0.275488
6	0.18484	0.175126	0.1635	0.177224	0.219898	0.208839	0.219877	0.208732		6	-0.454299	-0.0851293	0.479273	0.174463	-0.252907	0.0110941	0.0285554	0.361413
7	0.206091	0.242493	0.227196	0.215866	0.223263	0.222535	0.206604	0.201983		7	-0.536747	0.182658	-0.0832979	-0.0447485	-0.180622	-0.337482	-0.187791	0.0323167
8	0.17896	0.187296	0.180491	0.200082	0.190428	0.262312	0.227262	0.139893		8	-0.169014	-0.264762	0.164284	-0.19431	-0.104895	-0.118434	0.284657	0.0839733
9	0.132383	0.113711	0.107289	0.130497	0.200788	0.172355	0.183434	0.178596		9	-0.683048	-0.946755	-0.449495	-0.379182	-0.132385	0.566968	0.612045	-0.217419
10	0.248573	0.209698	0.18932	0.243472	0.228778	0.212015	0.229904	0.146068		10	-0.0872656	-0.207091	-0.138403	-0.322979	-0.48249	0.122594	-0.0988364	0.00255752
11	0.356404	0.329385	0.306899	0.36911	0.395929	0.405575	0.408892	0.318532		11	0.0942854	0.429153	0.534047	0.36579	-0.472243	-0.173986	-0.178523	0.0982629
12	0.160651	0.192965	0.17723	0.158777	0.131588	0.195678	0.149718	0.161538		12	-0.187413	0.209122	0.048059	-0.0983543	-0.256439	-0.416774	-0.0462526	-0.27679
13	0.24326	0.221841	0.205023	0.242097	0.0413179	0.050486	0.0606363	0.0500454		13	0.529304	-0.340878	0.460884	-0.0518952	-0.533777	-0.681944	-0.386166	-0.0581539
14					0.139144499*	0.131796354*	0.130627881*	0.14964631*		14	0*	0*	0*		-0.29146192*	-0.3913756*	-0.323734632*	-0.25282181*
15	0.308518	0.305432	0.308194	0.281094	0.181927	0.260867	0.264179	0.179284		15	-0.549796	-0.353859	-0.299316	-0.182165	-0.937266	-1.27201	-0.69059	0.216969
16	0.439861	0.369658	0.379824	0.456957	0.253168	0.144949	0.161726	0.236235		16	-0.176443	-0.417861	-1.15672	-0.198027	-0.344655	0.157309	-0.0445479	-0.232648
17	0.44546	0.441209	0.431597	0.462377	0.218918	0.181334	0.196211	0.187202		17	0.0483928	-0.281922	0.0200192	-0.134259	-0.485445	-0.290602	-0.518443	0.197972
18	0.199037	0.195464	0.226232	0.232937	0.239317	0.206457	0.212891	0.235929		18	0.0978957	-0.0466214	0.407629	-0.0762652	0.217944	0.414294	0.345188	0.709737
19	0.463734	0.41089	0.405422	0.470377	0.225804	0.219717	0.215382	0.178387		19	-0.113194	-0.388257	0.015517	0.110271	-0.0704442	0.466334	-0.0593971	0.143492
20	0.118585	0.0849815	0.0812014	0.119063	0.216465	0.24758	0.242976	0.220279		20	-0.647975	-0.939427	0.11636	-0.319912	0.501296	0.6534	0.769869	0.456408
21	0.300723	0.267511	0.231669	0.306422	0.280877	0.253359	0.269641	0.274785		21	0.16692	-0.302536	0.294347	-0.134515	-0.789191	0.258597	-0.106202	-0.211019
Change in Theta Power Coherence
Social preference				SxP				ESPi				Free Interaction
	C57	KO			C57	KO			C57	KO			C57	KO
1	-0.0116115	0.35542		1	-0.022679	0.133372		1	-0.00821735	0.0446687		1	-0.00310087	0.147438
2	-0.0263465	0.0549737		2	-0.00877679	0.090372		2	-0.0112743	0.0698309		2	0.01858	0.0310034
3	-0.0499804	0.057365		3	-0.00186883	0.111202		3	0.19546	0.0659291		3	0.0936335	0.0164229
4	-0.00624432	0.0556701		4	0.00146863	0.112112		4	0.00303727	0.0207282		4	-0.00404076	0.231671
5	-0.00413525	0.057842		5	-0.037351	0.0999746		5	-0.0189135	0.0461256		5	-0.00325162	0.0627385
6	0.147686	0.0305133		6	-0.0112756	0.0484909		6	0.0406481	0.11398		6	-0.0847036	0.186153
7	-0.0705428	0.0687192		7	-0.145109	0.0623343		7	-0.115015	0.122599		7	-0.152967	0.0871368
8	-0.0815499	0.0240326						8		0.0909923		8	-0.17288	0.0594684
9		0.0772416						9		0.0311865		9		0.108459
10		0.0730818						10		0.052136		10		0.0169241
11		0.0589552										11		0.00995528
Change in Gamma Power Coherence
Social preference				SxP				ESPi				Free Interaction
	C57	KO			C57	KO			C57	KO			C57	KO
1	-0.00214932	-0.000385744		1	-0.0138323	0.00244926		1	-0.00581333	0.00972111		1	-0.00167125	0.00505128
2	-0.0022977	-0.00141132		2	-0.0260511	0.00515179		2	-0.0182674	-0.0012359		2	0.00906001	-0.00180441
3	-0.0237388	0.0121156		3	0.0032478	0.00282467		3	0.130272	-0.0050508		3	0.0627051	-0.0125755
4	-0.00250331	0.00415777		4	0.000700663	0.0341541		4	0.00202697	0.00216599		4	-0.000391853	0.00853238
5	-0.00318154	-0.00680645		5	-0.0127302	0.0278187		5	0.0155699	0.0618389		5	-0.0214043	-0.0104381
6	0.00623298	0.00434988		6	-0.0334183	0.00883497		6	0.0184207	0.0214526		6	-0.0217274	0.0523029
7	-0.0408934	0.0363876		7	-0.0580587	-0.0102614		7	-0.0891415	0.0344225		7	-0.0509156	0.0292682
8	-0.0753975	0.0207241						8		0.0121724		8	-0.0903456	0.0151656
9		0.00477511						9		0.0145569		9		-0.00488928
10		-0.00210837						10		0.00393185		10		0.00426924
11		-0.00245848										11		0.00921673

## Sheet: F5-GC
Social preference									SxP									ESPi									Free Interaction
	PrL->PVN				PVN->PrL					PrL->PVN				PVN->PrL					PrL->PVN				PVN->PrL					PrL->PVN				PVN->PrL
	C57	KO			C57	KO				C57	KO			C57	KO				C57	KO			C57	KO				C57	KO			C57	KO
1	0.000130831	0.0032417		1	0.0174349	0.00416747			1	0.000781394	0.00226927		1	0.0075388	0.00178372			1	0.00119117	0.0156325		1	0.00603323	0.0021932			1	0.000674034	0.0249855		1	0.0194669	0.0132111
2	0.00323344	0.0156088		2	0.017805	0.000823868			2	0.000715476	0.0086598		2	-0.00894777	0.00853356			2	0.000603676	0.000696744		2	0.0187887	0.0129461			2	0.0104706	0.00799488		2	0.0178814	0.0136483
3	0.00195035	0.00967002		3	0.000764152	0.0372278			3	0.00160988	0.00763708		3	0.000542673	0.00636293			3	0.000497266	0.00539314		3	0.000135482	0.00926193			3	0.00109377	0.00196298		3	0.000867626	0.0260235
4	0.00515823	0.000488257		4	0.00535754	0.000625722			4	0.0067457	0.0438238		4	0.000168274	0.119898			4	0.00196735	0.0113698		4	0.000173866	0.0214191			4	0.000303921	0.000736408		4	0.00582114	0.02188
5		0.00532362		5	0.00192896	0.0020515			5	0.000608741	0.0470389		5	0.00565202	0.104011			5	0.00108308	0.0567787		5	0.00051826	0.111927			5	0.000301666	0.00194863		5	0.0013404	0.00661287
6		0.0264647		6	0.0217736	0.0750309			6	0.000866135	0.0120389		6	0.00175874	-0.042953			6	0.00145652	0.0496008		6	0.0039492	0.107094			6	0.00160071	0.0542916		6	0.00551146	0.0765883
7		0.00574196		7	0.00559225	0.0735249			7	0.00833019	0.00193649		7	0.0143702	0.023843			7	0.00303645	0.0599592		7	0.0214557	0.0363302			7	0.00182538	0.0359994		7	0.00127693	0.0734604
8		0.0337576		8	0.00261488	0.104462												8		0.014491		8		0.0030338			8	0.00502877	0.0279792		8	0.00122611	0.124848
9		0.00999303		9		0.0650805												9		0.0142624		9		0.00425518			9		0.0107626		9		0.017802
10		0.0386726		10		-0.0285736												10		0.04391		10		0.0113345			10		0.0355589		10		0.0601503
11		0.0469039		11		0.0960968																					11		0.00301135		11		0.0688795
																															12		0.0650805
	PrL->MeAD				MeAD->PrL					PrL->MeAD				MeAD->PrL					PrL->MeAD				MeAD->PrL					PrL->MeAD				MeAD->PrL
	C57	KO			C57	KO				C57	KO			C57	KO				C57	KO			C57	KO				C57	KO			C57	KO
1	0.0356056	0.00917646		1	0.0425136	0.0205341			1	0.0110434	0.0102413		1	0.0413882	0.022542			1	0.0182976	0.0128119		1	0.102786	0.00992744			1	0.0532582	0.0118912		1	0.0303191	0.0181344
2	0.0600008	0.00573298		2	0.0959441	0.0094328			2	0.0260443	0.00390807		2	0.088661	0.0014739			2	0.0674856	0.00356839		2	0.0905428	0.00432822			2	0.0159694	0.00241737		2	0.12421	0.00441469
3	0.0454785	0.0114252		3	0.00198991	0.0147944			3	0.0139573	0.000445331		3	0.00124627	0.0012591			3	0.0159702	0.00315928		3	0.000811738	0.00304218			3	0.028308	0.076626		3	0.000659435	0.0044666
4	0.016151	0.00359587		4	0.00140913	0.00424173			4	0.0198411	0.00297573		4	0.00247884	0.00329328			4	0.0213465	0.00191909		4	0.00278687	0.00228544			4	0.0100425	0.00118859		4	0.000511541	0.00115349
5	0.0398675	0.0033779		5	0.0219155	0.0150231			5	0.00648042	0.00216851		5	0.00557913	0.00828102			5	0.00278213	0.000938432		5	0.00104255	0.00921854			5	0.0167308	0.00261005		5	0.0163665	0.00679736
6	0.0118282	0.000890218		6	0.00396137	0.00613359			6	0.0122321	0.000163023		6	0.00268202	0.00075188			6	0.0051853	0.00184183		6	0.0350934	0.00897061			6	0.00391879	0.00289132		6	0.00299305	0.00704395
7	0.00471822	0.00291869		7	0.00478771	-0.00196029			7	0.0312512	0.00042316		7	0.00320731	0.000741398			7	0.107449	0.000720372		7	0.00996033	0.000603286			7	0.00399426	0.00173895		7	0.0062418	0.0120668
8	0.00582347	0.000853267		8	0.0118659	0.00107492			8	0.00632868	0.0010577		8	0.00583425	0.00491518			8	0.010253	0.000411142		8	0.00954653	0.00138821			8	0.00389555	0.000483058		8	0.015439	0.000943245
9	0.247699044*	0.000767235		9	0.029815	0.00201308			9	0.120358	0.0110204		9	0.011629	-0.0158752			9	0.259143795*	0.000343215		9	0.026217	0.00359518			9	0.149764	0.000342867		9	0.0179512	0.000648047
10	0.201132146*	0.000301484		10	0.016296	0.00101166			10	0.0757934			10	0.0134089				10	0.0388089	0.00182546		10	0.0251623	0.00192353			10	0.115141	0.000158237		10	0.0210782	0.00128643
11	0.0716199	0.0104946		11	0.0187766	0.00358833			11	0.0729683			11	0.00917899				11	0.0457727	0.00425628		11	-0.0232631	0.0132158			11	0.0298738	0.00208139		11	0.0386968	0.00652608
12	0.0167699	0.00315501		12	0.0272177	0.0062372												12		0.00320271		12		0.00817094			12	0.00604125	0.00369389		12	0.0212264	0.0103579
13		0.00221563		13		0.0117477																					13		0.000719496		13		0.0121725
																											14		0.00457399		14		0.000859155
																											15		-0.0023936		15		0.00199976
																											16		0.00245062		16		0.00146644
																											17		0.00166808		17		0.00216099
																											18		0.00335795		18		0.00112334

## Sheet: F6-Opto
Social preference
Investigation time (s)							Investigation time (s)
	No Stim						10Hz
	KO		WT				KO		WT
	Social	Object	Social	Object			Social	Object	Social	Object
1	63.6667	13.0667	32.6667	55.0333		1	95.2667	47.2	28.3333	21.7333
2	36.5333	25.2	72.7	23.3		2	44.1333	46.0667	37.7333	6.1667
3	83.4	1.4333	30.8667	5.1333		3	59.1	38.8667	4.1	21.8667
4	71.2333	11.1667	68	67.3333		4	47	70.3	31.3667	9.7667
5	22.8	14.3333	98.4	57.3667		5	15.5333	50.2	80.4333	21.1667
6	110.667	27.7	80.3667	67.2333		6	114.1	49.0667	34.7667	49.8
7			124.367	56.1667		7			21.3	71.3667
8			139.2	69.6333		8			104.933	69.4
9			167.133	72.6333		9			28.1667	40.2
10			137.933	56.1667		10			89.1333	57.6
11			94.4667	57.9		11			61.7333	60.0333
SxP
Investigation time (s)							Investigation time (s)
	No Stim						10Hz
	KO		WT				KO		WT
	Female	Male	Female	Male			Female	Male	Female	Male
1	8.5333	37.7333	47.3333	25.7667		1	44.0667	38.6	66.4333	95.9333
2	36.5333	25.2	70.6333	25.1		2	44.1333	45.9	59.2667	65.3667
3	35.1333	67.5333	22.0667	26.3333		3	6.5333	19.5	26.0333	81.9333
4	69.0333	103.667	114.733	17.6333		4	104.433	20.7667	30	81.9
5	89.1333	47.5667	53.1667	63.6		5	17.0667	13.7667	106.4	58.9333
6	100.933	56.2	134.1	38.3667		6	100.267	3.0333	24.7667	59.6
7			86.5	69.2333		7			12.6667	43.6667
8			133.167	64.6		8			44.4	156.2
9			162.667	55.4		9			60.6	133.567
10			140.233	73.7333		10			66.2333	37.7
11			52.6	30.0333		11			56.6667	55.6333
ESPi
Investigation time (s)							Investigation time (s)
	No Stim						10Hz
	KO		WT				KO		WT
	Isolated	Grouped	Isolated	Grouped			Isolated	Grouped	Isolated	Grouped
1	15.9333	17.8667	197.367	33.5667		1	26.1667	35.6333	9.4333	86.9333
2	24.3333	26.1333	55.8667	13.8667		2	27.7	90.2	30.9333	58.8
3	25.4667	85.4	43.6333	10.0333		3	38.4333	23.2333	3.3	15.9333
4	110.433	25.7	39.3	25.4		4	80.9333	27.5	34.4333	81.9
5	45.7333	20.4667	33.1667	33.3667		5	61.3	28.3	60.1667	129.067
6	31.7667	91.0667	142.3	45.5		6	56.1333	64.0333	68.3	125.667
7			124.767	21.1667		7			25.1	6.6333
8			134.7	31.8		8			79.8667	38.3667
9			138.333	57.0667		9			11.2	74.8
10			82.5667	89		10			47.4	77.9333
11			108.533	78.6333		11			91.8333	32.4667
Social preference									SxP									ESPi
Investigation time (s)									Investigation time (s)									Investigation time (s)
Social			Object						Female			Male						Isolated			Grouped
No stim.	10Hz	30Hz	No stim.	10Hz	30Hz				No stim.	10Hz	30Hz	No stim.	10Hz	30Hz				No stim.	10Hz	30Hz	No stim.	10Hz	30Hz
32.6667	28.3333	66.8667	55.0333	21.7333	12.4333				47.3333	66.4333	43.6	25.7667	95.9333	74.8333				197.367	33.5667	32.4333	9.4333	86.9333	15.7667
72.7	37.7333	53.7667	23.3	6.1667	17.7333				70.6333	59.2667	24.9333	25.1	65.3667	25.5				55.8667	13.8667	12.6333	30.9333	58.8	20.1667
30.8667	4.1	42.3333	5.1333	21.8667	10.2				22.0667	26.0333	28.6	26.3333	81.9333	190.067				43.6333	10.0333	19.2667	3.3	15.9333	41.9667
68	31.3667	41.6667	67.3333	9.7667	20.0667				114.733	30	44.3667	17.6333	81.9	70.0667				39.3	25.4	97.1	34.4333	81.9	4.2
98.4	80.4333	51.4333	57.3667	21.1667	11.8333				53.1667	106.4	71.4667	63.6	58.9333	34.2				33.1667	33.3667	51.8667	60.1667	129.067	86.0333
80.3667	34.7667	46.4	67.2333	49.8	50.4667				134.1	24.7667	67.5667	38.3667	59.6	36.2333				142.3	45.5	27.1	68.3	125.667	98.7667
124.367	21.3	41.0667	56.1667	71.3667	50.8667				86.5	12.6667	92.7667	69.2333	43.6667	83.3				124.767	21.1667	10.1667	25.1	6.6333	37.9667
139.2	104.933	99.1333	69.6333	69.4	49.9667				133.167	44.4	52.7	64.6	156.2	36.4				134.7	31.8	105.267	79.8667	38.3667	93
167.133	28.1667	86.1	72.6333	40.2	42.0667				162.667	60.6	65.2667	55.4	133.567	22.5333				138.333	57.0667	29.6667	11.2	74.8	57.7
137.933	89.1333	52.4	56.1667	57.6	32.1				140.233	66.2333	3.3333	73.7333	37.7	12.2667				82.5667	89	35.8333	47.4	77.9333	105.067
94.4667	61.7333	85.8333	57.9	60.0333	23.9333				52.6	56.6667	16.6	30.0333	55.6333	11.0333				108.533	78.6333	67.9667	91.8333	32.4667	46.7333

## Sheet: Supp.1-Females ESPi
ESPi
	Investigation time (s)
	C57		Pure WT				RDIs
	Isolated	Grouped	Isolated	Grouped			C57	Pure WT
1	77.1667	65.8667	107.433	162.967		1	0.079003	-0.20537
2	62.2	57.7	102.967	132.333		2	0.037531	-0.12481
3	71.3667	69.1	116.333	100.1		3	0.016137	0.075004
4	94.2667	114.267	110.7	98.5667		4	-0.095908	0.05798
5	134.367	39.9333	153.333	82		5	0.54179	0.30312
6	154.333	92.7	85.6667	117.6		6	0.24949	-0.1571
7	52.1	92.9333	87.5	91.4		7	-0.28154	-0.0218
8	111.4	74	86.2	131.267		8	0.20173	-0.20723
9	87.0333	113.233	46.5333	142		9	-0.13083	-0.50636
10	68.5	96.8	82.5	112.3		10	-0.1712	-0.15298
11	81.6	64.5	87.3667	100.6		11	0.11704	-0.070403
12	70.2333	87.7	90.9	96.1		12	-0.1106	-0.027807
13	180.033	28.0667	77.4667	78.2		13	0.73026	-0.0047109
14	64.2	66.0333	64.8333	117.667		14	-0.014077	-0.2895
15	65.8	101.6	102.933	44.1333		15	-0.21386	0.39982
16	70.3667	53.8333	72.4	78.3667		16	0.13312	-0.039576
17	84.3	98.8333	72.3667	41.2333		17	-0.079359	0.27406
18	122.333	35.2333	104.967	74.8333		18	0.55278	0.16759
19	81.2667	104.9	65.6667	62.1333		19	-0.12695	0.027647
20	52.8667	74.6333				20	-0.17072
21	49	178.8				21	-0.5698
22	57.0667	134.467				22	-0.40411
23	142.067	82.9667				23	0.26263
24	171	64.0333				24	0.45511
25	97.7667	66.2667				25	0.19203
26	142.333	102.467				26	0.16285
27	139.767	104.9				27	0.14251
28	93.2	134.567				28	-0.18162
29	83.1	102.333				29	-0.10372
30	73.8333	89.9667				30	-0.098494

## Sheet: Supp.2-DLC
Baseline Theta Power- First session (dB/Hz)				Baseline GammaPower- First Session (dB/Hz)
	C57	KO			C57	KO
MeAD	20.1496	24.0275		MeAD	6.16657	9.11991
AcbSh	22.1501	28.2654		AcbSh	8.76008	14.8109
AcbC	20.5087	29.9479		AcbC	8.7788	15.1572
LS	17.5937	23.1629		LS	3.98202	6.83726
PVN	18.4435	22.7522		PVN	4.45513	6.54808
IL	19.7959	23.8554		IL	7.26053	9.60462
PrL	19.2788	25.6752		PrL	6.83349	9.2918
CELL CPUNT

## Sheet: Supp.3-LFP along time
Change in Theta Power Along Time
Social preference
	C57										KO
	Pre-Encounter (min)					Post-Encounter (min)					Pre-Encounter (min)					Post-Encounter (min)
	-5	-4	-3	-2	-1	1	2	3	4	5	-5	-4	-3	-2	-1	1	2	3	4	5
1	-0.24297	-0.06536	-0.05095	0.108544	0.25074	0.87729	0.78763	0.76209	0.961357	1.00944	0.380536	-0.26016	-0.50031	-0.27293	0.652836	3.04335	1.66597	0.995842	0.529402	0.866314
2	0.105054	-0.15785	-0.56457	0.450674	0.166692	1.40304	1.69625	1.01479	1.293	1.12695	0.696354	-0.19326	-0.66986	-0.64755	0.814346	3.21213	1.85592	1.12486	0.774199	-0.13847
3	0.185871	-0.13862	-0.23953	0.104476	0.087799	0.023548	0.201425	0.039363	-0.1569	-0.09468	0.038564	-0.16513	-0.69864	0.118659	0.706567	3.52542	1.81944	1.34319	0.644604	0.585179
4	-0.41886	-0.18611	-0.12033	0.44195	0.283348	1.53364	1.64615	1.10891	1.16781	1.33109	0.321295	-0.27362	-0.63473	-0.13461	0.721676	3.41878	2.02594	1.46692	0.825028	0.502637
5	-0.90489	-0.05487	0.252835	0.150149	0.55678	1.98824	1.20225	0.819351	0.70863	0.594177	0.462793	-0.34601	-0.70216	-0.25379	0.8393	3.58178	2.213	1.59223	0.999131	0.428668
6	-0.47311	0.024918	0.195517	0.034637	0.218043	0.7087	1.3012	0.878197	0.744326	1.16924	0.234641	-0.325	-0.31726	-0.24911	0.656731	2.8186	1.45531	1.2111	0.806104	0.584736
7	0.125591	-0.09051	-0.21131	-0.03656	0.212791	0.492384	0.649144	0.34116	0.020703	0.290865	0.819574	-0.47173	-1.13086	-0.25782	1.04083	4.12351	1.88097	0.606718	0.454242	-0.00346
SxP
	C57										KO
	Pre-Encounter (min)					Post-Encounter (min)					Pre-Encounter (min)					Post-Encounter (min)
	-5	-4	-3	-2	-1	1	2	3	4	5	-5	-4	-3	-2	-1	1	2	3	4	5
1	-0.03378	-0.5209	0.000595	-0.13879	0.692872	1.93147	0.662137	0.359413	0.58409	0.702688	0.164637	-0.15951	-0.59723	-0.45616	1.04826	2.83637	1.78815	1.33096	1.50619	1.87543
2	-0.38917	-0.02223	-0.08046	-0.34936	0.841221	3.29902	1.63633	1.52187	1.6876	2.11728	0.460527	-0.15718	-0.61612	-0.98428	1.29706	5.08846	3.67722	2.93502	3.12206	2.8226
3	-0.11859	-0.3505	0.14222	0.190548	0.136323	0.954996	0.311967	0.605859	0.695307	0.311838	1.22382	0.151081	-0.20935	-1.13298	-0.03258	2.28949	1.92576	1.776	1.68588	2.16022
4	-0.21413	-0.0882	0.057278	-0.22879	0.473845	2.58749	1.09688	0.941086	1.07217	1.36629	0.270077	0.049316	-0.27414	-0.62882	0.58357	3.46526	2.56283	1.7854	2.19265	2.28438
5	-0.0848	-0.735	0.427458	-0.30117	0.693504	2.9776	1.20527	0.784273	0.878674	0.385329	0.241546	-0.12678	-0.64509	-0.46008	0.990406	3.92631	3.17463	2.75239	2.99635	3.19515
6	-0.30432	-0.46958	0.311615	-0.12031	0.582593	1.84306	0.370605	-0.08093	0.001044	0.426792	-0.07029	-0.07703	-0.22759	-0.38793	0.762832	2.62559	2.00013	1.57698	1.79848	2.06353
7	-0.34144	-0.57452	0.608194	-0.09093	0.398688	1.34288	0.349481	0.330658	0.681266	0.440753	0.535848	-0.71927	-0.26353	-0.16329	0.610241	3.09585	1.6348	0.703401	1.05896	1.28587
ESPi
	C57										KO
	Pre-Encounter (min)					Post-Encounter (min)					Pre-Encounter (min)					Post-Encounter (min)
	-5	-4	-3	-2	-1	1	2	3	4	5	-5	-4	-3	-2	-1	1	2	3	4	5
1	-0.01655	-0.59887	0.096268	0.157508	0.361646	2.47785	1.25137	0.881998	0.818589	0.963595	-0.45528	-0.1717	-0.31033	-0.17633	1.11364	3.16803	1.36515	1.19675	0.973314	1.55343
2	0.255375	-0.70035	0.133306	-0.11319	0.424858	2.7888	1.98669	1.34861	1.57686	1.67849	-0.60723	-0.45869	-0.42198	-0.08828	1.57617	5.13961	3.05808	2.69143	2.21549	2.42262
3	-0.20874	0.222905	0.076273	-0.01843	-0.07201	0.840091	0.361086	0.263067	0.115879	0.27091	-0.66656	-0.12921	-0.31384	0.00394	1.10566	3.21491	1.23361	1.23172	1.27467	1.33478
4	0.022569	-0.70774	0.002345	0.178994	0.503832	2.96554	1.85363	1.51355	1.72242	1.78089	-0.46238	-0.26278	-0.28762	0.001229	1.01157	3.27284	1.75452	1.65934	1.35499	1.91047
5	0.114491	-0.67533	-0.55834	0.949355	0.169834	3.0377	1.8273	0.35046	0.853135	0.951665	-0.62706	-0.13019	-0.12794	-0.20556	1.09077	3.84958	1.96568	2.00613	1.79947	2.41877
6	0.209551	-0.47719	-0.10929	0.111332	0.2656	2.25476	1.48949	0.714007	1.04122	1.23345	-0.50551	-0.13085	-0.19635	-0.1237	0.956422	3.07454	1.40118	1.30707	1.26081	1.71087
7	-0.54209	-0.20162	0.10228	0.375132	0.266294	2.28753	1.53021	0.937224	1.29804	1.53888	-0.3699	-0.55605	0.084811	-0.02034	0.861477	2.94552	0.904332	1.35424	1.02787	0.958177
Free Interaction
	C57										KO
	Pre-Encounter (min)					Post-Encounter (min)					Pre-Encounter (min)					Post-Encounter (min)
	-5	-4	-3	-2	-1	1	2	3	4	5	-5	-4	-3	-2	-1	1	2	3	4	5
1	-0.136493	-0.171196	0.083747	0.035299	0.188632	1.43154	1.32328	1.05274	1.05818	0.838732	0.417866	-0.02749	0.038799	-0.23082	-0.19836	2.12725	1.8135	1.17541	0.70355	0.532667
2	0.186516	-0.0757283	-0.12597	-0.11747	0.132647	2.66753	2.47473	2.07101	1.69005	1.86497	1.12391	0.467846	0.361996	-1.25694	-0.69683	2.17241	1.44332	0.38563	-0.21472	-0.72575
3	-0.335335	-0.299789	0.263133	0.150838	0.221137	0.447034	0.529316	0.526227	0.373573	0.572859	0.417866	-0.02749	0.038799	-0.23082	-0.19836	2.12725	1.8135	1.17541	0.70355	0.532667
4	0.121393	-0.0756406	-0.01691	-0.15348	0.124631	2.40485	2.31127	1.84354	1.55703	1.47516	1.12391	0.467846	0.361996	-1.25694	-0.69683	2.17241	1.44332	0.38563	-0.21472	-0.72575
5	-0.137145	-0.254653	-0.01186	-0.00766	0.411298	2.08251	2.15717	1.66878	1.83375	1.37956	-0.40903	-0.11776	0.036455	-0.21735	0.707711	2.08052	1.61832	1.25212	0.765856	0.281731
6	-0.269413	0.0166546	0.296847	0.10092	-0.14502	0.538215	0.418973	0.333072	0.319511	0.243846	-0.04795	-0.02101	0.186138	-0.10414	-0.01303	2.07239	1.89072	1.20676	0.63348	0.535895
7	0.0676996	-0.283961	0.145697	-0.03571	0.106288	1.63732	1.39542	1.09051	0.739339	0.540765	0.470589	-0.14057	-0.11241	-0.20033	-0.01726	2.35481	2.23972	1.53617	1.13721	0.935431
8											0.188476	-0.01019	0.099856	-0.16227	-0.11587	1.5914	1.25326	0.597386	0.004019	-0.02485
9											0.108033	0.129302	-0.02463	-0.23511	0.022382	2.98494	3.32593	2.71244	1.64268	1.43317
Change in Gamma Power (All Areas)
Social preference
	C57										KO
	Pre-Encounter (min)					Post-Encounter (min)					Pre-Encounter (min)					Post-Encounter (min)
	-5	-4	-3	-2	-1	1	2	3	4	5	-5	-4	-3	-2	-1	1	2	3	4	5
1	-0.04399	-0.07193	0.010388	-0.01657	0.122109	0.725762	0.440552	0.408697	0.334592	0.527456	0.001903	-0.04881	-0.28925	0.025024	0.311131	1.61539	0.633076	0.405569	0.261988	0.168284
2	0.233705	-0.29506	-0.22222	0.351045	-0.06747	1.40613	1.40808	1.0519	0.96816	0.876891	0.367705	-0.0549	-0.48083	-0.42809	0.596118	2.05412	1.1046	0.864485	0.755766	0.186071
3	-0.29285	0.130057	0.111113	-0.0644	0.116081	0.524377	0.163165	0.244758	0.212321	0.136955	-0.22171	-0.0194	-0.38767	0.354877	0.273902	2.27651	1.12296	0.933281	0.781066	0.872909
4	-0.12951	-0.18531	-0.10393	0.25201	0.166731	1.34764	1.33016	1.11191	0.931375	1.16168	0.070016	-0.08252	-0.29488	-0.00249	0.30987	1.75516	0.92093	0.580929	0.367484	0.082295
5	-0.28816	0.020373	0.140896	-0.13125	0.258141	1.15813	0.719577	0.435904	0.095523	0.046821	0.106433	-0.09821	-0.37284	-0.02039	0.385011	2.0038	1.19565	0.899671	0.552927	0.412016
6	-0.76814	0.031812	0.140527	0.090939	0.504861	0.9735	0.84091	0.713916	0.348441	0.476109	-0.11141	-0.07531	-0.20001	-0.03419	0.420925	1.5456	0.671112	0.528121	0.486341	0.254212
7	0.120594	-0.10025	-0.00858	-0.25673	0.244967	0.677123	0.388912	0.24802	0.198782	0.237392	0.526484	-0.05885	-0.72441	-0.1501	0.406873	2.49333	1.36669	0.678069	0.52876	0.113862
SxP
	C57										KO
	Pre-Encounter (min)					Post-Encounter (min)					Pre-Encounter (min)					Post-Encounter (min)
	-5	-4	-3	-2	-1	1	2	3	4	5	-5	-4	-3	-2	-1	1	2	3	4	5
1	-0.24324	-0.03622	0.025341	-0.02985	0.283971	1.32692	0.42502	0.413779	0.32766	0.423434	0.256038	-0.00711	-0.242	-0.42496	0.418028	1.7631	0.874518	0.680312	0.725896	0.955711
2	-0.52308	0.32372	-0.0131	-0.13493	0.347386	2.34419	1.11278	1.22542	1.13495	1.52569	0.340739	-0.21437	-0.45999	-0.47861	0.812227	3.11989	1.82223	1.59925	1.63306	1.60586
3	-0.07257	-0.10104	0.073958	0.095306	0.004345	0.5052	0.111719	0.282432	0.145112	0.072124	1.50042	0.12701	-0.09562	-0.98142	-0.5504	1.5987	1.23961	1.16915	0.967483	0.982826
4	-0.15119	0.177956	-0.06062	-0.17137	0.205224	1.91847	0.849771	0.864796	0.761644	1.07836	0.2227	0.026311	-0.23926	-0.40417	0.394426	2.10371	1.25379	0.91975	0.937429	1.10798
5	-0.23106	-0.19997	0.154475	0.051518	0.225044	1.96695	0.842229	0.785547	0.703166	0.599253	0.332179	-0.0075	-0.30319	-0.43064	0.409153	2.3762	1.54672	1.42639	1.38085	1.66512
6	-0.09077	0.017515	-0.0438	-0.05313	0.170194	1.29388	0.492517	0.235049	0.218012	0.298843	0.080713	0.013683	-0.17696	-0.34115	0.423705	1.92675	1.0986	0.978498	0.859512	1.13747
7	-0.16681	-0.16533	0.093319	0.10996	0.128866	0.883161	0.165574	0.091503	0.318539	0.034806	0.60809	-0.3032	-0.1971	-0.43665	0.328862	2.09771	0.990687	0.45361	0.724531	0.761708
ESPi
	C57										KO
	Pre-Encounter (min)					Post-Encounter (min)					Pre-Encounter (min)					Post-Encounter (min)
	-5	-4	-3	-2	-1	1	2	3	4	5	-5	-4	-3	-2	-1	1	2	3	4	5
1	-0.23913	-0.17214	0.061615	0.076525	0.273122	1.49771	0.696428	0.485871	0.563641	0.554917	-0.17579	-0.12182	-0.09204	-0.01279	0.402437	1.81738	0.651272	0.489474	0.405764	0.714689
2	0.075497	-0.5913	-0.05768	0.185592	0.387891	2.04179	1.45244	0.911164	1.02395	1.03264	-0.23442	-0.45308	-0.10522	0.029882	0.762844	3.0173	1.63789	1.38101	0.964054	1.3207
3	-0.19598	-0.08458	-0.03787	0.090922	0.227507	0.699697	0.236571	0.27288	0.306463	0.224131	-0.40849	-0.19256	-0.14564	0.187133	0.559557	1.87544	0.624835	0.514107	0.788585	0.787787
4	-0.44345	-0.37555	-0.00563	0.305295	0.519346	2.34634	1.54303	1.22581	1.30947	1.41874	-0.14344	-0.12496	-0.14403	-0.02377	0.436207	2.09318	0.935107	0.864197	0.592472	0.980207
5	0.148146	-0.33032	-0.21253	0.25499	0.139714	1.5118	0.899017	0.545601	0.506352	0.647235	-0.18298	-0.11257	-0.08834	-0.10696	0.490855	2.44931	1.13023	0.968682	0.835629	1.20161
6	-0.20392	-0.15545	0.110341	-0.00319	0.252207	1.29457	0.847093	0.483618	0.551525	0.723211	-0.14161	-0.10733	-0.12514	-0.08413	0.458211	1.7898	0.720381	0.60096	0.582298	0.874168
7	-0.21172	-0.04332	-0.29031	0.235905	0.309442	1.28405	0.659492	0.250096	0.055668	0.488109	0.002765	-0.24972	-0.15976	-0.21287	0.619587	1.83331	0.717673	0.606587	0.518359	0.516345
Free Interaction
	C57										KO
	Pre-Encounter (min)					Post-Encounter (min)					Pre-Encounter (min)					Post-Encounter (min)
	-5	-4	-3	-2	-1	1	2	3	4	5	-5	-4	-3	-2	-1	1	2	3	4	5
1	-0.17142	0.025401	0.060005	-0.01632	0.102331	1.68108	1.11702	0.946469	0.833457	0.68625	0.088417	-0.19192	0.046506	0.037752	0.019249	1.40228	0.893776	0.717164	0.603856	0.455572
2	0.241904	-0.11723	-0.23273	-0.14001	0.248064	2.76867	2.27724	1.77622	1.53434	1.40322	0.593007	0.308507	0.236399	-0.57248	-0.56545	1.52859	1.08441	0.693806	0.393992	0.073419
3	-0.1537	0.026609	0.054741	-0.00076	0.073113	1.15788	0.72033	0.607486	0.681045	0.403873	-0.60605	-0.23742	-0.22466	0.209446	0.858685	2.02095	1.28164	1.08355	0.85148	0.307438
4	0.008283	0.075498	-0.02022	-0.10639	0.042833	2.07358	1.71895	1.46396	1.2609	1.13966	0.10155	-0.12926	0.040726	0.024065	-0.03708	1.21688	0.965122	0.835552	0.598401	0.517586
5	-0.16298	-0.05404	-0.01747	-0.03552	0.270015	1.45567	1.22609	1.00376	1.07832	0.806594	0.282418	-0.16239	-0.00794	0.010756	-0.12284	1.34209	1.16579	0.98699	0.852081	0.617257
6	-0.00177	0.107005	0.050741	-0.07794	-0.07804	1.03512	0.930794	0.725142	0.68802	0.622818	0.100718	-0.02586	-0.01381	-0.03762	-0.02343	1.10309	0.78945	0.754592	0.566928	0.462009
7	-0.10617	-0.12157	0.200439	-0.04751	0.074817	1.16496	0.747487	0.980004	0.506192	0.29748	-0.18784	-0.01111	0.301982	-0.03776	-0.06527	1.86147	1.84237	1.85512	1.3792	1.16909
8
9

## Sheet: Supp.4-MUA
MUA- All Recorded Regions
Social preference				SxP				ESPi
Change in Firing Rate (Hz)				Change in Firing Rate (Hz)				Change in Firing Rate (Hz)
	C57	KO			C57	KO			C57	KO
MeAD	0.277579	-1.73106		MeAD	-0.644394	-1.23719		MeAD	-1.33288	-0.789796
AcbSh	-0.587858	-0.974948		AcbSh	-3.9606	-1.39952		AcbSh	-1.63973	-1.06684
AcbC	0.743063	-1.28426		AcbC	0.209202	-2.45493		AcbC	-1.38777	-2.48381
LS	0.544186	-0.424029		LS	-1.244	-1.63634		LS	-1.54097	-1.41579
PVN	-0.742005	-0.493751		PVN	-1.00355	-1.09856		PVN	-0.727195	-0.710013
IL	-0.548561	-0.922464		IL	-2.07378	-2.53986		IL	-1.41941	-0.301569
PrL	-0.356876	-0.434682		PrL	-0.828417	-2.49275		PrL	-0.750052	-0.55913
MUA-PrL
Social preference								SxP								ESPi
Change in Firing Rate- all 5 min (Hz)				Change in Firing Rate- First min (Hz)				Change in Firing Rate- all 5 min (Hz)				Change in Firing Rate- First min (Hz)				Change in Firing Rate- all 5 min (Hz)				Change in Firing Rate- First min (Hz)
	C57	KO			C57	KO			C57	KO			C57	KO			C57	KO			C57	KO
1	-1.55003	2.7533		1	1.1633	2.14663		1	0.760033	-1.09333		1	2.58003	3.72333		1	-0.31633	-0.21		1	-0.66633	1.29667
2	-1.26033	5.72		2	-2.82033	15.11		2	1.63003	3.39003		2	0.963367	-0.35663		2	0.189667	7.92663		2	-2.14367	6.55997
3	11.93	0.863333		3	11.8433	2.07		3	0.3	-5.33663		3	-0.17667	-4.09997		3	-1.44	-2.177		3	-0.77	0.586333
4	1.87333	-1.59033		4	-1.07333	-0.667		4	-1.45667	6.24		4	-0.94	4.80667		4	0.363333	5.23997		4	-0.66	7.84997
5	-1.26667	0.99		5	-1.54	-1.86333		5	0.35	-1.70334		5	2.59	2.36		5	2.61	2.11967		5	11.2833	1.96967
6	0.123667	-5.86		6	-0.89633	-10.8667		6	-1.63633	-4.78667		6	-0.43633	-3.63		6	1.57667	2.04967		6	2.58333	-1.547
7	0.513667	-1.88667		7	-0.43633	-9.22667		7	-1.84333	16.787		7	-6.1	19.5837		7	2.78333	-6.69367		7	3.63	-9.22033
8	-0.51	1.62		8	0.213333	-4.98667		8	1.78333	-1.03967		8	1.78	-1.05967		8	-6.01333	-6.13		8	-22.2133	-8.63333
9	1.57667	-0.6		9	4.07333	-16.2533		9	-2.20333	-6.2767		9	-7.6	-14.8034		9	6.01	1.277		9	10.4433	-0.80967
10	0.11	-0.58667		10	1.13333	-14.6333		10	-4.57333			10	-6.14333			10	-0.23	0.893333		10	2.3	6.18
11	-1.13667	3.38333		11	-1.64667	7.25		11	-0.92967			11	0.500333			11	-6.11	-4.08967		11	-5.11333	-9.05967
12	1.82	0.486667		12	7.66	2.59333		12	0.643			12	0.666333			12	-5.61667	-2.167		12	-6.75333	-1.60033
13	2.48333	-0.34333		13	2.54333	-3.06667										13	-2.09333			13	-4.86667
14	-0.54	-2.75		14	-0.43	-12.29
15	-1.947			15	-3.577

[truncated: 2 more sheets: Supp.5-IHC, Supp. 6-Opto]
