# Supplementary material for: Impaired emotion recognition in Cntnap2-deficient mice is associated with hyper-synchronous prefrontal cortex neuronal activity
Source: Mol Psychiatry. 2024 Sep 17;30(4):1440–52. doi: 10.1038/s41380-024-02754-8 (PMC11919685; doi:10.1038/s41380-024-02754-8)
Supplement: Supplementary file 9 — Supplementary Table 2: Summary of statistical tests [file 41380_2024_2754_MOESM9_ESM.xlsx]

## Sheet: Fig.1-Behavior
Figure		Statistical test		Statisctics	p value
E	ESPs - Inv. time	Paired t-test	WT	t(20)=1.869	0.0763
F		Paired t-test	KO	t(21)=1.87	0.0755
G	ESPi- Inv. Time	Paired t-test	WT	t (22) = 0.5879	0.588
H		Paired t-test	KO	t (21) = 0.8667	0.396
I	SP- Inv. Time	Paired t-test	WT	t(24)=4.934	0
J		Paired t-test	KO	t(19)=4.934	0.0066
K	SP- RDI	One Sample t-test	KO	t(13)=2.616	0.021
			WT	t(24)=4.978	0
M	ESPs- Inv. Time	Paired t-test	Pure WT	t(18)=2.403	0.0273
N	ESPi- Inv. Time	Paired t-test	Pure WT	t(20)=2.987	0.0073
O	ESPs-RDI	One Sample t-test	KO	t(21)=1.868	0.076
			WT	t(20)=1.603	0.125
			Pure WT	t(18)=2.397	0.028
P	ESPi-RDI	One Sample t-test	KO	t(21)=-1.003	0.327
			WT	t(22)=-0.276	0.785
			Pure WT	t(20)=3.073	0.006

## Sheet: Fig.2-Behavior Ephy
Figure		Statistical test		Statisctics	p value
A	SP - Inv. time	Wilcoxon matched-pairs signed rank test	WT	W=-161	0.0074
B		Wilcoxon matched-pairs signed rank test	KO	W=-639	<0.001
C	SP- RDI	Wilcoxon matched-pairs signed rank test		W=614	0.382
		One Sample t-test	C57	t(19)=2.853	0.01
			KO	t(37)=7.779	<0.001
D	SxP - Inv. time	Wilcoxon matched-pairs signed rank test	C57	W=-146	0.0049
E		Wilcoxon matched-pairs signed rank test	KO	W=-80	0.3483
F	SxP- RDI	Unpaired t-test		t(45)=2.013	0.045
		One Sample t-test	C57	t(19)=3.925	0.001
			KO	t(26)=0.947	0.352
G	ESPi - Inv. time	Wilcoxon matched-pairs signed rank test	C57	W=-121	0.0351
H		Wilcoxon matched-pairs signed rank test	KO	W=-152	0.16
I	ESPi- RDI	Wilcoxon matched-pairs signed rank test		W=812	0.344
		One Sample t-test	C57	t(20)=2.227	0.038
			KO	t(31)=0.631	0.533
L	Time spent in behavioral events	Mann Whitney test	Sniff stim. body	U=128	0.6913
M		Mann Whitney test	Sniff stim. anogenital	U=211	0.4297
N		Mann Whitney test	sit idle	U=112	0.3024
O		Mann Whitney test	Moving	U=250	0.8349
P	Total number of behavioral events	Mann Whitney test	Sniff stim. body	U=129	0.5529
Q		Mann Whitney test	Sniff stim. anogenital	U=182.5	0.245
R		Unpaired t-test	sit idle	t(32)=2.191	0.0358
S		Mann Whitney test	Moving	U=257.5	0.5953

## Sheet: Fig.3-LFP
Figure		Statistical test		Statisctics	p value
E	SP	Unpaired t-test	Baseline Theta	t(12)=4.036	0.0016
F			Baseline Gamma	t(12)=2.053	0.0626
G	SxP	Unpaired t-test	Baseline Theta	t(12)=3.457	0.0047
H			Baseline Gamma	t(12)=0.9996	0.3372
I	ESPi	Unpaired t-test	Baseline Theta	t(12)=3.476	0.0046
J			Baseline Gamma	t(12)=1.437	0.176
K	Free Interaction	Unpaired t-test	Baseline Theta	t(12)=3.204	0.0076
L			Baseline Gamma	t(12)=1.587	0.1385
M	SP	Unpaired t-test	Change in Theta	t(12)=3.48	0.0045
N			Change in Gamma	t(12)=1.437	0.1726
O	SxP	Unpaired t-test	Change in Theta	t(12)=4.101	0.0015
P			Change in Gamma	t(12)=4.704	0.0005
Q	ESPi	Unpaired t-test	Change in Theta	t(12)=2.024	0.0658
R			Change in Gamma	t(12)=0.59	0.56
S	Free Interaction	Unpaired t-test	Change in Theta	t(12)=0.081	0.9363
T			Change in Gamma	t(12)=0.9117	0.3799

## Sheet: Fig.4-Coherence
Figure		Statistical test		Statisctics	p value
A	Baseline Theta Coherence	2 way ANOVA	Genotype	F(1,152)=1.459	0.3104
			Tasks	F(3,152)=0.1049	0.951
			Interaction	F(3,152)=0.6683	0.5727
B	Change in Theta Coherence	2 way ANOVA	Genotype	F(1,152)=52.27	0.3104
			Tasks	F(3,152)=0.04024	0.9892
			Interaction	F(3,152)=2.496	0.062
		Post hoc comparisons with Sidak correction	SxP	t(152)=5.621	<0.0001
			ESP	t(152)=3.868	0.0006
			Free Interaction	t(152)=3.135	0.0082
C	Baseline Gamma Coherence	2 way ANOVA	Genotype	F(1,152)=4.081	0.0451
			Tasks	F(3,152)=0.061	0.98
			Interaction	F(3,152)=0.3091	0.8188
D	Change in Gamma Coherence	2 way ANOVA	Genotype	F(1,152)=0.4696	0.4942
			Tasks	F(3,152)=3.26	0.0232
			Interaction	F(3,152)=0.9164	0.4346
M	Change in Theta Coherence	Mann Whitney test	SP	U=10	0.0036
N			SxP	U=0	0.0006
O			ESPi	U=12	0.025
P			Free Interaction	U=10	0.0036
Q	Change in Gamma Coherence	Mann Whitney test	SP	U=14	0.012
R			SxP	U=4	0.007
S			ESPi	U=26	0.4173
T			Free Interaction	U=26	0.1518

## Sheet: Fig.5-GC
Figure		Statistical test		Statisctics	p value
I	SP	Mann Whitney test	PrL->PVN	U=8	0.0018
J			PVN->PrL	U=34	0.4421
K	SxP	Mann Whitney test	PrL->PVN	U=5	0.0111
L			PVN->PrL	U=23	0.9
M	ESPi	Mann Whitney test	PrL->PVN	U=5	0.002
N			PVN->PrL	U=18	0.1088
O	Free interaction	Mann Whitney test	PrL->PVN	U=12	0.0068
P			PVN->PrL	U=8	0.0018
Q	SP	Mann Whitney test	PrL->MeAD	U=7	<0.0001
R			MeAD->PrL	U=46	0.0398
S	SxP	Mann Whitney test	PrL->MeAD	U=4	0.0001
T			MeAD->PrL	U=25	0.067
U	ESPi	Mann Whitney test	PrL->MeAD	U=33	0.0439
V			MeAD->PrL	U=51	0.38
W	Free interaction	Mann Whitney test	PrL->MeAD	U=15	0.0003
X			MeAD->PrL	U=4	0.0678

## Sheet: Fig.6-Opto
Figure		Statistical test		Statisctics	p value	Corrected p value
C	SP (No stim.)	2 way MM ANOVA	Stimulus	F(1,15)=26.368	0
			Genotype	F(1,15)=6.793	0.02
			Interaction	F(1,15)=0.183	0.675
		Post hoc comparisons with Sidak correction	KO	t(5)=3.661	0.015	0.015
			C57	t(10)=3.859	0.003	0.006
D	SP (10Hz)	2 way ANOVA	Stimulus	F(1,15)=1.425	0.251
			Genotype	F(1,15)=1.421	0.252
			Interaction	F(1,15)=0.048	0.83
		Post hoc comparisons with Sidak correction	KO	t(5)=0.759	0.482	0.627
			C57	t(10)=0.9	0.389	0.627
E	SxP (No stim.)	2 way MM ANOVA	Stimulus	F(1,15)=5.547	0.033
			Genotype	F(1,15)=0.705	0.414
			Interaction	F(1,15)=5.440	0.034
		Post hoc comparisons with Sidak correction	KO	t(5)=0.015	0.988	0.988
			C57	t(10)=3.811	0.003	0.006
F	SxP (10Hz)	2 way MM ANOVA	Stimulus	F(1,15)=0.00	0.989
			Genotype	F(1,15)=5.725	0.03
			Interaction	F(1,15)=6.073	0.026
		Post hoc comparisons with Sidak correction	KO	t(5)=1.485	0.198	0.198
			C57	t(10)=-2.103	0.062	0.12
G	ESPi (No stim.)	2 way MM ANOVA	Stimulus	F(1,15)=4.513	0.051
			Genotype	F(1,15)=3.312	0.089
			Interaction	F(1,15)=5.212	0.037
		Post hoc comparisons with Sidak correction	KO	t(5)=-0.097	0.927	0.927
			C57	t(10)=3.740	0.004	0.008
H	ESPi (10Hz)	2 way MM ANOVA	Stimulus	F(1,15)=0.838	0.374
			Genotype	F(1,15)=0.396	0.539
			Interaction	F(1,15)=1.532	0.235
		Post hoc comparisons with Sidak correction	KO	t(5)=0.22	0.835	0.835
			C57	t(10)=-1.74	0.113	0.213
I	Social	1 way RM ANOVA		F(2,20)=10.369	0.001
		Post hoc comparisons with Sidak correction	No stim. vs. 10Hz		0.007
			No stim. vs. 30Hz		0.044
			10Hz vs. 30Hz		0.397
J	Object	1 way RM ANOVA		F(2,20)=8.927	0.002
		Post hoc comparisons with Sidak correction	No stim. vs. 10Hz		0.198
			No stim. vs. 30Hz		0.003
			10Hz vs. 30Hz		0.16
K	Female	1 way RM ANOVA		F(2,20)=5.836	0.01
		Post hoc comparisons with Sidak correction	No stim. vs. 10Hz		0.097
			No stim. vs. 30Hz		0.035
			10Hz vs. 30Hz		0.987
L	Male	1 way RM ANOVA		F(2,20)=2.207	0.136
		Post hoc comparisons with Sidak correction	No stim. vs. 10Hz		0.066
			No stim. vs. 30Hz		0.942
			10Hz vs. 30Hz		0.518
M	Isolated	1 way RM ANOVA		F(2,20)=8.052	0.003
		Post hoc comparisons with Sidak correction	No stim. vs. 10Hz		0.031
			No stim. vs. 30Hz		0.05
			10Hz vs. 30Hz		0.99
N	Grouped	1 way RM ANOVA		F(2,20)=2.356	0.121
		Post hoc comparisons with Sidak correction	No stim. vs. 10Hz		0.203
			No stim. vs. 30Hz		0.372
			10Hz vs. 30Hz		0.815

## Sheet: Supp.1- ESPi Females
Figure		Statistical test		Statisctics	p value
B	ESPi - Inv. time	Paired t-test	C57	t(20)=1.429	0.1658
D		Paired t-test	Pure WT	t(19)=0.836	0.414
E	ESPi - RDI	One Sample t-test	C57	t(29)=0.715	0.48
			Pure WT	t(18)=-0.531	0.602

## Sheet: Supp.2-DLC
Figure		Statistical test		Statisctics	p value
G	Theta and Gamma power during first session	unpaired t-test	Theta	t(12)=4.281	0.0004
H		unpaired t-test	Gamma	t(12)=2.395	0.0338

## Sheet: Supp.3-LFP along time
Figure		Statistical test		Statisctics	p value	Corrected p value
A	SP (Change in Theta)	2 way MM ANOVA	Time	F(1.9,22.84)=76.883	<0.0001
			Genotype	F(1,12)=11.328	0.006
			Interaction	F(1.9,22.84)=49.244	<0.0001
		Unpaired t-test with Sidak correction	sec 1	t(12)=-7.923	<0.0001	<0.0001
			sec 2	t(12)=-3.422	0.005	0.036
			sec 3	t(12)=-2.532	0.026	0.076
			sec 4	t(12)=-0.19	0.852	0.854
			sec 5	t(12)=1.549	0.147	0.272
B	SxP (Change in Theta)	2 way MM ANOVA	Time	F(1.55,18.62)=51.377	<0.0001
			Genotype	F(1,12)=14.42	0.003
			Interaction	F(1.55,18.62)=1.07	0.347
		Unpaired t-test with Sidak correction	sec 1	t(12)=-2.487	0.029	0.029
			sec 2	t(12)=-4.5	0.001	0.005
			sec 3	t(12)=-3.395	0.005	0.012
			sec 4	t(12)=-3.585	0.004	0.012
			sec 5	t(12)=-4.083	0.002	0.008
C	ESPi (Change in Theta)	2 way MM ANOVA	Time	F(1.84,22.08)=118.07	<0.0001
			Genotype	F(1,12)=4.23	0.062
			Interaction	F(1.84,22.08)=7.951	0.003
		Unpaired t-test with Sidak correction	sec 1	t(12)=-2.827	0.015	0.068
			sec 2	t(12)=-0.585	0.569	0.569
			sec 3	t(12)=-2.857	0.014	0.068
			sec 4	t(12)=-1.34	0.205	0.368
			sec 5	t(12)=-1.946	0.075	0.209
D	Free Interaction (Change in Theta)	2 way MM ANOVA	Time	F(1.66,23.3)=84.33	<0.0001
			Genotype	F(1,14)=0.039	0.847
			Interaction	F(1.66,23.3)=21.43	<0.0001
		Unpaired t-test with Sidak correction	sec 1	t(12)=-1.64	0.127	0.493
			sec 2	t(12)=1.038	0.32	0.564
			sec 3	t(12)=-0.106	0.918	0.918
			sec 4	t(12)=1.23	0.242	0.564
			sec 5	t(12)=1.642	0.127	0.493
E	SP (Change in Gamma)	2 way MM ANOVA	Time	F(1.8,21.64)=98	<0.0001
			Genotype	F(1,12)=2.324	0.153
			Interaction	F(1.8,21.64)=26.7	<0.0001
		Unpaired t-test with Sidak correction	sec 1	t(12)=-5.348	<0.0001	<0.0001
			sec 2	t(12)=-1.19	0.257	0.695
			sec 3	t(12)=-0.611	0.552	0.799
			sec 4	t(12)=-0.602	0.558	0.799
			sec 5	t(12)=1.059	0.31	0.695
F	SxP (Change in Gamma)	2 way MM ANOVA	Time	F(1.9,22.98)=91.55	<0.0001
			Genotype	F(1,12)=7.269	0.019
			Interaction	F(1.9,23.98)=1.098	0.348
		Unpaired t-test with Sidak correction	sec 1	t(12)=-2.187	0.049	0.096
			sec 2	t(12)=-3.656	0.003	0.015
			sec 3	t(12)=-2.19	0.049	0.49
			sec 4	t(12)=-2.742	0.018	0.07
			sec 5	t(12)=-2.455	0.03	0.087
G	ESPi (Change in Gamma)	2 way MM ANOVA	Time	F(1.9,23.9)=178.29	<0.0001
			Genotype	F(1,12)=1.083	0.319
			Interaction	F(1.9,23.9)=1.0262	0.001
		Unpaired t-test with Sidak correction	sec 1	t(12)=-2.248	0.044	0.201
			sec 2	t(12)=-0.054	0.0958	0.332
			sec 3	t(12)=-0.989	0.342	0.691
			sec 4	t(12)=-0.299	0.77	0.77
			sec 5	t(12)=-1.028	0.324	0.691
H	Free Interaction (Change in Gammaa)	2 way MM ANOVA	Time	F(1.8,21.97)=60.3	<0.0001
			Genotype	F(1,12)=0.506	0.491
			Interaction	F(1.8,2197)=0.599	0.544
		Unpaired t-test with Sidak correction	sec 1	t(12)=0.461	0.653	0.958
			sec 2	t(12)=0.406	0.692	0.958
			sec 3	t(12)=0.376	0.713	0.958
			sec 4	t(12)=1.036	0.321	0.787
			sec 5	t(12)=1.283	0.224	0.719

## Sheet: Supp.4-MUA
Figure		Statistical test		Statisctics	p value
A	SP	Mann-Whitney Test		U=9	0.053
B	SxP	Mann-Whitney Test		U=13	0.165
C	ESPi	Mann-Whitney Test		U=15	0.259
D	SP	Unpaired t-test	All 5min	t(28)=0.61	0.547
E			First min	t(7.53)=-0.54	0.605
F	SxP	Unpaired t-test	All 5min	t(23)=-0.295	0.77
G			First min	t(18.67)=1.622	0.122
H	ESPi	Unpaired t-test	All 5min	t(19)=-0.608	0.55
I			First min	t(23)=-0.157	0.877

[truncated: 1 more sheets: Supp.6- Opto]
